# Supplementary material for: Non-Operative, Micro- and Minimally Invasive Methods for Caries Treatment—A Narrative Review
Source: J Clin Med. 2026 Feb 15;15(4):1534. doi: 10.3390/jcm15041534 (PMC12941922; doi:10.3390/jcm15041534)
Supplement: Supplementary file 1 [file jcm-15-01534-s001.zip]

Archive with 1 entries (1 files):
- jcm-4126823-supplementary.pdf
